# Supplementary material for: Malnutrition Risk among Older Mexican Adults in the Mexican Health and Aging Study
Source: Nutrients. 2021 May 12;13(5):1615. doi: 10.3390/nu13051615 (PMC8151238; doi:10.3390/nu13051615)
Supplement: Supplementary file 1 [file nutrients-13-01615-s001.zip]

Archive with 1 entries (1 files):
- nutrients-1169427-supplementary.pdf
